# Supplementary material for: Sniffin’ sticks smell identification test: exploring measurement properties in an adult Brazilian healthcare professionals sample
Source: PeerJ. 2025 Oct 28;13:e19733. doi: 10.7717/peerj.19733 (PMC12577572; doi:10.7717/peerj.19733)
Supplement: Supplemental Information 1 [file peerj-13-19733-s001.csv]

	leather	cinnamon	peppermint	banana	lemon	liquorice	turpentine	garlic	coffee	apple	cloves	pineapple	rose	anise	fish
1	1	1	1	1	0	1	1	1	1	1	1	1	1	0	1
2	1	1	1	1	0	0	1	1	1	0	1	1	1	1	1
3	1	1	1	1	1	1	1	1	1	0	1	1	1	1	1
4	1	0	1	1	1	1	1	1	1	1	0	1	1	1	1
5	0	1	1	1	1	1	1	1	1	1	1	1	1	1	1
6	1	1	1	1	1	0	1	0	1	1	1	0	1	1	1
7	0	1	1	1	1	0	1	0	1	1	1	1	1	1	1
8	1	1	0	1	1	0	1	0	1	0	1	0	1	1	1
9	1	1	1	1	1	1	1	0	1	1	1	0	0	0	1
10	1	1	1	1	1	0	0	0	1	1	1	1	1	0	0
11	1	1	1	1	1	1	1	1	0	0	1	1	1	1	1
12	1	1	1	1	0	0	1	1	1	0	1	1	0	1	1
13	1	1	1	1	0	0	1	1	1	0	1	1	0	1	1
14	1	1	1	0	0	1	0	0	0	1	1	1	0	1	1
15	1	1	1	1	0	1	1	1	1	0	1	0	1	1	1
16	0	1	1	1	0	1	0	1	0	1	1	1	1	1	1
17	1	1	1	0	0	0	0	1	1	0	1	1	1	1	1
18	1	1	1	1	1	1	0	0	0	0	1	0	1	1	1
19	1	1	1	1	1	1	1	1	1	0	1	1	1	1	1
20	1	1	1	1	1	1	1	1	1	1	1	1	1	1	1
21	1	1	1	1	1	1	1	1	1	0	1	1	1	1	1
22	1	1	1	1	1	1	1	1	1	0	1	1	1	1	1
23	1	1	1	1	1	1	1	1	1	0	1	1	1	1	1
24	1	1	1	1	1	1	1	1	1	1	1	1	1	1	1
25	1	1	1	1	1	1	1	1	1	0	1	1	1	1	1
26	1	1	1	0	0	1	0	1	1	0	1	0	1	1	1
27	1	1	1	1	1	1	1	1	0	0	1	1	1	1	1
28	1	1	1	1	1	1	1	0	1	1	1	1	1	1	1
29	0	1	1	1	1	1	1	1	1	1	1	1	1	1	1
30	0	1	1	1	1	1	0	0	0	0	1	1	1	1	1
31	1	1	1	1	1	1	1	1	1	0	1	1	1	1	1
32	1	1	1	1	1	1	1	1	1	1	1	1	1	1	1
33	1	1	1	1	0	0	1	1	1	0	1	1	1	1	1
34	0	1	1	1	1	1	1	0	0	1	1	1	1	1	1
35	1	1	1	1	1	0	1	0	1	0	1	1	1	1	1
36	1	1	1	1	1	0	1	0	1	0	1	1	1	1	1
37	1	1	1	1	1	1	1	0	1	0	1	1	1	1	1
38	1	1	1	1	1	0	0	1	1	1	0	1	1	1	1
39	1	1	1	1	1	1	1	0	1	0	1	1	0	1	1
40	1	1	1	1	1	0	0	1	1	0	1	0	1	1	1
41	1	1	1	0	1	1	1	1	1	0	1	0	0	1	1
42	0	1	1	1	1	1	1	1	1	1	1	1	1	1	1
43	1	1	1	1	1	1	1	1	1	1	1	0	1	1	1
44	1	1	1	1	1	1	1	1	1	1	1	0	1	1	1
45	0	1	1	1	0	1	1	0	1	1	1	1	1	1	1
46	1	1	1	1	1	0	0	1	1	1	0	1	1	1	1
47	1	1	1	0	1	1	1	1	1	0	1	1	1	1	1
48	0	1	1	1	0	1	1	1	0	1	1	1	0	1	1
49	1	1	1	1	1	1	1	1	1	1	1	1	1	1	1
50	1	1	1	1	1	0	1	1	1	1	1	1	0	1	1
51	1	1	1	1	1	1	1	1	1	1	1	1	1	1	1
52	1	1	1	1	0	1	1	1	1	1	1	0	1	1	1
53	1	0	1	1	1	1	1	1	1	1	1	0	1	1	1
54	1	0	1	1	1	1	1	1	1	1	1	0	1	1	1
55	1	1	1	1	1	1	1	0	1	1	1	1	1	1	1
56	1	1	1	1	1	1	1	1	1	0	1	1	1	1	1
57	1	1	1	1	0	1	0	1	1	0	1	0	1	1	1
58	0	1	1	1	1	1	1	1	1	0	1	0	1	1	1
59	1	1	1	1	1	1	1	0	1	0	1	1	1	1	1
60	1	1	1	1	0	1	1	0	1	1	1	0	1	0	1
61	0	1	1	1	1	1	0	1	1	1	1	1	1	1	1
62	0	1	1	1	1	0	0	1	1	1	1	1	1	1	1
63	0	1	1	1	1	0	0	1	1	1	1	1	1	1	1
64	1	1	1	1	1	1	0	1	1	1	1	1	1	1	1
65	1	1	1	1	1	1	0	0	0	1	0	0	1	1	1
66	1	1	1	1	1	1	0	0	0	1	0	0	1	1	1
67	1	1	1	1	1	1	1	1	1	0	1	0	0	1	1
68	1	1	1	1	1	1	0	1	1	0	1	1	1	1	1
69	1	1	1	1	1	0	1	1	1	0	1	0	1	0	1
70	1	1	1	1	1	1	1	1	1	0	1	1	1	1	0
71	1	1	1	1	1	1	1	0	1	1	1	1	1	1	1
72	1	1	1	1	1	1	1	0	1	1	1	1	1	1	1
73	1	1	1	1	1	1	1	0	1	0	1	1	1	1	1
74	1	1	1	1	1	1	0	0	1	0	1	1	1	1	1
75	1	1	1	1	1	1	0	1	0	1	1	0	1	0	1
76	1	1	1	1	1	1	1	1	1	1	1	1	1	1	1
77	1	1	1	1	1	1	1	1	1	1	1	1	1	1	1
78	1	1	1	1	0	0	1	1	1	1	1	1	1	0	1
79	0	1	1	0	1	1	1	1	1	1	1	1	1	1	1
80	0	1	1	0	0	0	1	1	1	1	1	1	1	1	1
81	1	1	1	1	1	0	1	0	1	0	1	1	1	1	1
82	1	1	1	1	1	0	1	1	1	1	1	1	1	1	1
83	1	1	1	0	1	1	1	1	1	1	1	1	1	1	1
84	1	1	1	1	1	1	1	1	0	0	1	1	1	1	1
85	0	1	0	1	1	1	1	1	0	1	1	1	1	1	1
86	0	1	1	1	1	1	1	1	1	1	1	1	0	0	1
87	1	1	1	1	1	1	0	1	1	1	1	1	1	0	1
88	1	1	1	1	0	1	1	1	1	1	1	1	1	0	0
89	1	1	1	1	1	1	1	1	1	0	1	1	1	1	1
90	1	1	1	1	1	1	1	1	0	1	1	0	0	1	1
91	1	1	1	1	1	1	1	1	0	0	1	1	1	1	1
92	1	1	1	1	1	1	1	1	0	0	1	1	0	0	1
93	1	1	1	1	1	1	0	1	1	0	1	1	1	1	1
94	0	1	1	1	1	1	1	1	1	1	1	1	1	1	1
95	1	1	1	1	1	1	1	1	1	0	1	1	1	1	1
96	1	0	1	1	1	1	1	1	0	0	1	1	1	1	1
97	1	1	1	1	1	1	0	1	1	1	1	1	1	0	1
98	1	1	1	1	1	1	1	1	1	1	1	1	0	1	1
99	1	1	1	1	1	1	1	1	1	0	1	1	1	1	1
100	1	1	1	1	1	1	1	1	1	1	1	0	1	0	1
101	1	1	1	1	1	0	1	1	1	1	1	1	0	1	1
102	1	1	1	1	1	0	1	1	1	1	1	1	0	1	1
103	1	1	1	1	1	1	1	1	1	1	1	1	1	1	1
104	1	1	1	1	0	1	1	1	1	0	1	0	1	1	1
105	1	1	1	1	0	0	0	1	1	1	1	1	1	0	1
106	1	1	1	1	1	1	1	1	1	1	0	1	1	1	1
107	1	1	1	1	1	1	1	1	1	1	1	1	1	1	1
108	1	1	1	1	1	1	1	1	0	1	1	1	1	1	1
109	1	1	1	1	1	1	1	1	0	1	1	1	1	1	1
110	1	1	1	1	1	1	1	1	0	0	1	1	1	1	1
111	1	1	1	1	1	1	0	1	1	1	1	1	1	0	1
112	1	1	1	1	1	0	1	1	1	0	1	1	1	1	1
113	0	1	1	1	1	0	0	0	1	1	1	1	1	0	1
114	1	1	1	1	1	0	1	1	1	1	1	1	1	1	1
115	1	1	1	1	1	0	1	1	1	1	1	1	1	1	1
116	1	1	1	0	1	0	1	1	0	0	1	0	1	1	1
117	1	1	1	1	1	1	1	1	1	0	1	1	1	1	1
118	1	1	1	1	1	1	1	1	1	0	1	1	1	1	1
119	0	1	1	1	1	1	1	0	1	1	1	1	1	1	1
120	1	1	1	1	1	1	1	1	0	0	1	0	0	1	1
121	1	1	1	1	1	1	0	0	1	1	1	1	1	0	1
122	1	1	1	1	1	1	0	1	1	1	1	1	1	1	1
123	1	1	1	1	1	1	0	1	1	1	1	1	0	1	1
124	1	1	1	1	0	1	0	1	1	0	1	1	1	1	1
125	1	1	1	1	0	1	0	1	1	0	1	1	1	1	1
126	1	1	1	1	1	0	1	1	1	1	1	1	1	0	1
127	1	1	1	1	1	0	1	1	0	1	0	1	1	0	1
128	1	1	1	1	1	1	0	1	0	0	0	1	1	1	1
129	1	1	1	1	1	1	0	1	0	0	0	1	1	1	1
130	1	1	1	1	1	1	0	1	0	0	0	1	1	1	1
131	1	1	1	1	1	1	1	1	1	1	1	0	1	1	1
132	1	1	1	1	1	1	1	1	1	0	1	1	1	0	0
133	1	1	1	1	1	1	0	0	0	0	1	0	1	1	1
134	1	1	1	1	1	0	0	1	0	1	1	1	1	0	1
135	1	1	1	1	1	1	0	1	1	1	1	1	1	1	1
136	0	1	1	1	1	1	1	1	0	0	1	1	1	1	1
137	1	1	1	1	1	0	1	1	1	0	1	1	1	1	1
138	1	1	1	1	1	0	1	1	0	1	1	1	0	0	1
139	0	1	1	0	1	1	0	1	1	1	1	1	0	1	1
140	0	1	1	0	1	1	0	1	1	1	1	1	0	1	1
141	1	1	1	1	1	1	0	1	1	0	1	1	1	1	1
142	1	1	1	1	1	1	1	1	1	1	1	1	1	0	1
143	0	1	1	1	1	1	1	1	1	1	1	1	1	1	1
144	0	1	0	0	1	1	1	1	0	0	0	1	0	1	1
