# Supplementary material for: Sniffin’ sticks smell identification test: exploring measurement properties in an adult Brazilian healthcare professionals sample
Source: PeerJ. 2025 Oct 28;13:e19733. doi: 10.7717/peerj.19733 (PMC12577572; doi:10.7717/peerj.19733)
Supplement: Supplemental Information 3 [file peerj-13-19733-s003.csv]

Gender	Age	Education Category	Years of Education	Administrative Region DF Residence
Female	34	Postgraduate	4	Jardim Bot‰nico
Female	32	Postgraduate	19	Sudoeste/Octogonal
Male	37	Postgraduate	3	çguas Claras
Female	42	Technical Course	15	NOT A RESIDENT OF DF / Other
Female	35	Technical Course	20	NOT A RESIDENT OF DF / Other
Male	33	Postgraduate	10	çguas Claras
Female	29	Postgraduate	18	S‹o Sebasti‹o
Male	29	College Graduate	14	Ceil‰ndia
Female	26	Incomplete College	8	Gama
Female	34	Postgraduate	18	çguas Claras
Female	29	Postgraduate	8	Taguatinga
Male	24	College Graduate	20	Samambaia
Male	24	College Graduate	20	Samambaia
Female	33	Postgraduate	24	Vicente Pires
Male	30	Postgraduate	24	NOT A RESIDENT OF DF / Other
Female	36	Technical Course	10	Samambaia
Female	46	Technical Course	11	Ceil‰ndia
Male	29	Postgraduate	17	Santa Maria
Female	40	Postgraduate	14	Plano Piloto
Female	41	Postgraduate	15	Sudoeste/Octogonal
Female	35	Postgraduate	8	Nœcleo Bandeirante
Female	35	Postgraduate	8	Nœcleo Bandeirante
Male	29	Postgraduate	18	çguas Claras
Male	33	Postgraduate	23	Plano Piloto
Female	27	Postgraduate	14	Samambaia
Male	31	Postgraduate	17	Plano Piloto
Female	41	Postgraduate	12	Plano Piloto
Female	38	Technical Course	20	Gama
Male	44	Incomplete College	14	Gama
Female	38	Postgraduate	20	Lago Sul
Female	39	Postgraduate	21	Sobradinho
Female	28	College Graduate	15	Samambaia
Female	22	College Graduate	15	Gama
Female	38	Postgraduate	21	Guar‡
Female	36	College Graduate	20	Parano‡
Female	36	College Graduate	20	Parano‡
Male	32	College Graduate	9	Park Way
Female	31	Postgraduate	13	Taguatinga
Female	44	Incomplete High School	14	Sudoeste/Octogonal
Female	29	Postgraduate	16	çguas Claras
Male	24	Incomplete College	15	Santa Maria
Female	24	College Graduate	14	Ceil‰ndia
Female	34	Postgraduate	20	Plano Piloto
Female	34	Postgraduate	20	Plano Piloto
Male	43	College Graduate	16	Gama
Female	37	College Graduate	12	Santa Maria
Female	31	College Graduate	18	Recanto das Emas
Female	32	Technical Course	14	Guar‡
Female	25	Incomplete College	17	çguas Claras
Male	31	Postgraduate	25	Vicente Pires
Female	37	Postgraduate	15	Gama
Female	30	Incomplete College	8	Sobradinho
Female	35	Incomplete College	8	çguas Claras
Female	35	Incomplete College	8	çguas Claras
Female	29	Postgraduate	12	Ceil‰ndia
Female	31	College Graduate	24	Plano Piloto
Female	36	High School Graduate	14	Samambaia
Female	36	High School Graduate	12	NOT A RESIDENT OF DF / Other
Male	41	Incomplete College	12	çguas Claras
Female	28	Incomplete College	15	NOT A RESIDENT OF DF / Other
Male	24	Technical Course	9	Plano Piloto
Male	34	High School Graduate	2	Parano‡
Male	34	College Graduate	20	Lago Norte
Female	26	Postgraduate	14	çguas Claras
Female	30	College Graduate	8	Lago Norte
Female	30	College Graduate	8	Lago Norte
Female	35	Postgraduate	14	Recanto das Emas
Female	41	Postgraduate	19	Jardim Bot‰nico
Female	32	Postgraduate	15	Cruzeiro
Female	29	Postgraduate	20	S‹o Sebasti‹o
Female	36	College Graduate	20	Parano‡
Female	36	College Graduate	20	Parano‡
Female	40	Postgraduate	15	Samambaia
Male	24	Incomplete College	12	Guar‡
Female	27	Postgraduate	21	Santa Maria
Female	39	High School Graduate	8	Gama
Female	27	Postgraduate	26	Taguatinga
Female	39	College Graduate	7	NOT A RESIDENT OF DF / Other
Female	29	Incomplete College	10	NOT A RESIDENT OF DF / Other
Female	39	High School Graduate	14	NOT A RESIDENT OF DF / Other
Female	26	Postgraduate	13	Samambaia
Female	23	Incomplete College	11	Sol Nascente/P™r do Sol
Female	30	High School Graduate	15	Ceil‰ndia
Female	35	Postgraduate	26	Sobradinho
Female	34	Incomplete College	10	S‹o Sebasti‹o
Female	21	Incomplete College	9	S‹o Sebasti‹o
Female	34	High School Graduate	8	Santa Maria
Male	31	Postgraduate	25	çguas Claras
Female	47	College Graduate	11	Gama
Female	21	Technical Course	8	Sobradinho II
Female	27	Postgraduate	17	Cruzeiro
Male	36	College Graduate	3	Taguatinga
Female	49	High School Graduate	7	Gama
Female	30	Incomplete College	19	Planaltina
Female	36	Postgraduate	12	çguas Claras
Female	23	Postgraduate	16	S‹o Sebasti‹o
Male	21	Incomplete College	8	Parano‡
Female	28	Postgraduate	16	Gama
Female	32	College Graduate	12	Vicente Pires
Female	40	College Graduate	11	Planaltina
Male	27	Postgraduate	11	Jardim Bot‰nico
Male	27	Postgraduate	11	Jardim Bot‰nico
Male	30	Postgraduate	16	Plano Piloto
Female	24	Incomplete College	16	Riacho Fundo
Male	25	High School Graduate	10	Samambaia
Female	25	Incomplete College	12	Itapo‹
Female	30	Postgraduate	17	Samambaia
Male	35	High School Graduate	2	Parano‡
Male	35	College Graduate	20	Lago Norte
Female	32	Postgraduate	25	çguas Claras
Female	22	Incomplete College	7	Taguatinga
Male	30	College Graduate	13	Santa Maria
Female	31	Incomplete College	13	Samambaia
Female	23	Technical Course	13	Taguatinga
Female	23	Technical Course	13	Taguatinga
Female	31	Postgraduate	17	Samambaia
Female	25	Technical Course	10	Santa Maria
Female	25	Technical Course	10	Santa Maria
Female	30	College Graduate	13	Santa Maria
Female	34	Incomplete College	25	Ceil‰ndia
Female	28	Technical Course	13	Taguatinga
Female	29	Technical Course	13	Ceil‰ndia
Female	26	Postgraduate	19	çguas Claras
Male	39	College Graduate	17	Ceil‰ndia
Male	39	College Graduate	17	Ceil‰ndia
Female	42	Postgraduate	20	Taguatinga
Male	41	Middle School	8	Recanto das Emas
Male	60	Postgraduate	17	NOT A RESIDENT OF DF / Other
Male	60	Postgraduate	17	Plano Piloto
Male	60	Postgraduate	17	Plano Piloto
Female	59	Postgraduate	20	Plano Piloto
Male	39	College Graduate	15	Vicente Pires
Female	49	Postgraduate	21	Plano Piloto
Male	51	Postgraduate	18	Ceil‰ndia
Female	59	Postgraduate	25	Park Way
Female	40	Incomplete College	13	Samambaia
Female	40	Postgraduate	17	Sobradinho II
Male	40	High School Graduate	11	Samambaia
Male	43	Postgraduate	21	Sobradinho
Male	43	Postgraduate	21	Sobradinho II
Female	24	College Graduate	11	Riacho Fundo II
Male	41	High School Graduate	7	Taguatinga
Female	54	Postgraduate	19	Sobradinho
Male	51	High School Graduate	11	Sobradinho II
